# Supplementary material for: Predicting Antifouling Activity and Acetylcholinesterase Inhibition of Marine-Derived Compounds Using a Computer-Aided Drug Design Approach
Source: Mar Drugs. 2022 Feb 8;20(2):129. doi: 10.3390/md20020129 (PMC8879326; doi:10.3390/md20020129)
Supplement: Supplementary file 1 [file marinedrugs-20-00129-s001.zip]

Archive with 1 entries (1 files):
- marinedrugs-1529960-supplementary.xlsx
