# Supplementary material for: Predicting Antifouling Activity and Acetylcholinesterase Inhibition of Marine-Derived Compounds Using a Computer-Aided Drug Design Approach
Source: Mar Drugs. 2022 Feb 8;20(2):129. doi: 10.3390/md20020129 (PMC8879326; doi:10.3390/md20020129)
Supplement: Supplementary file 1 [file marinedrugs-20-00129-s001.zip › marinedrugs-1529960-supplementary.xlsx]

## Sheet: Table of Contents
	Predicting Antifouling Activity and Acetylcholinesterase Inhibition of Marine-Derived Compounds using a Computer-Aided Drug Design Approach
	Susana P. Gaudêncio1,2 and Florbela Pereira3,*
	1Associate Laboratory i4HB – Institute for Health and Bioeconomy, NOVA School of Science and Technology, NOVA University Lisbon, 2819-516 Caparica, Portugal
	2UCIBIO – Applied Biomolecular Sciences Unit, Department of Chemistry, Blue Biotechnology &
	Biomedicine Lab, NOVA School of Science and Technology, Universidade Nova de Lisboa, 2829-516 Caparica, Portugal
	3LAQV, Department of Chemistry, NOVA School of Science and Technology, Universidade Nova de Lisboa,
	2829-516, Caparica, Portugal
	* Author to whom correspondence should be addressed; E-Mail: florbela.pereira@fct.unl.pt
	Table of contents:
	Table S1. Predictions of ADMET properties with in silico methods, using the pKCSM software for a list of sixteen selected MNPs by the antifouling QSAR model and molecular docking of AChE enzyme.
	Table S2. SMILES strings of the training set, the corresponding experimental and predicted activities.
	Table S3. SMILES strings of the test set, the corresponding experimental and predicted activities.
	Table S4. Docking scores of 125 virtual hits against the AChE enzyme.
	Table S5. List of eleven lead-like AChE inhibitors by Arabshahi et al.[50], the corresponding experimental, predicted activities and docking scores against the AChE enzyme.

## Sheet: Table S1 
	Table S1. Predictions of ADMET properties with in silico methods, using the pKCSM software for a list of sixteen selected MNPs by the antifouling QSAR model and molecular docking of AChE enzyme.
										Absorption							Distribution				Metabolism							Excretion		Toxicity
	CAS Number	SMILES	Scaffold	MOL_WEIGHT	LOGP	#ROTATABLE_BONDS	#ACCEPTORS	#DONORS	SURFACE_AREA	Water solubility	Caco2 permeability	Intestinal absorption (human)	Skin Permeability	P-glycoprotein substrate	P-glycoprotein I inhibitor	P-glycoprotein II inhibitor	VDss (human)	Fraction unbound (human)	BBB permeability	CNS permeability	CYP2D6 substrate	CYP3A4 substrate	CYP1A2 inhibitior	CYP2C19 inhibitior	CYP2C9 inhibitior	CYP2D6 inhibitior	CYP3A4 inhibitior	Total Clearance	Renal OCT2 substrate	AMES toxicity	Max. tolerated dose (human)	hERG I inhibitor	hERG II inhibitor	Oral Rat Acute Toxicity (LD50)	Oral Rat Chronic Toxicity (LOAEL)	Hepatotoxicity	Skin Sensitisation	<i>T.Pyriformis</i> toxicity	Minnow toxicity
	147362-39-8	O=C2(NCCC(O)C1(NC(=O)C(C1=O)=C(O)CCC=CC4(C(CC=CC=C2)C3(C=CC(C3C4)C))))	lactam macrocyclic	466.578	2.6601	0	5	4	199.929	-4.963	0.732	63.73	-3.452	Yes	No	No	-0.201	0.313	-0.766	-3.246	No	Yes	No	No	No	No	No	0.713	No	No	-0.393	No	No	3.417	2.321	Yes	No	0.288	3.766
	126622-63-7	N23(CCC=CCCCCCC1(=CCCN(C1)CCC=CCCCC=CCCCC(C2)=CCC3))	macrocyclic alkaloid	450.755	8.0041	0	2	0	204.742	-5.827	1.145	88.125	-2.64	Yes	Yes	No	1.59	0.255	1.619	-4.112	No	Yes	No	No	No	No	No	0.055	Yes	No	-0.622	No	No	1.967	0.071	Yes	No	0.698	0.459
	126622-64-8	N12(CCC=CCCCCCCCCC3(=CCCN(CCC=CCCCCCC(C1)=CCC2)C3))	macrocyclic alkaloid	452.771	8.2281	0	2	0	205.431	-5.898	1.143	87.649	-2.64	No	Yes	No	1.598	0.244	1.64	-4.112	No	Yes	No	No	No	No	No	0.065	Yes	No	-0.618	No	No	2	0.09	Yes	No	0.689	0.594
	156310-18-8	N13(C2(C4(=CC(C1)C5(C2(CCC=CCCCC3)CN(CCC=CCC=CCC=CCC4)CC5))))	macrocyclic alkaloid	432.696	6.6881	0	2	0	196.365	-4.325	1.136	88.074	-2.844	No	Yes	No	1.523	0.319	0.784	-4.051	Yes	Yes	No	No	No	No	No	0.046	Yes	No	-0.624	No	Yes	2.307	0.065	Yes	No	0.342	0.764
	155944-26-6	N12(C4(C(=CCC=CCCCC1)CC5(CN3(CC(C2)(CCC=CCC=CCC=CCC3)C5(C4)))))	macrocyclic alkaloid	432.696	6.6881	0	2	0	196.365	-5	1.152	90.448	-2.708	No	Yes	No	1.652	0.273	0.735	-3.828	Yes	Yes	No	No	No	No	No	-0.056	Yes	No	-0.629	No	Yes	2.182	0.502	Yes	No	0.446	0.474
	105305-54-2	O=C5(C3(C1(N(CCC2(C1CCCCCCC=CCCCN4(CC2C=C(CCCCCCC3)C4)))CC5)))	macrocyclic alkaloid	480.781	7.1752	0	3	0	215.325	-5.164	1.138	90.984	-2.833	No	Yes	No	1.426	0.211	0.59	-3.437	No	Yes	No	No	No	No	No	-0.141	Yes	No	-0.746	No	No	2.29	0.533	Yes	No	0.384	0.064
	142677-10-9	O=C(NC=CC=2(C1(=C(C=CC=C1)NC=2)))C=CC=4(C3(=C(C(O)=CC=C3)NC=4))	indole	343.386	4.1551	4	2	4	149.221	-3.298	0.928	91.297	-2.736	Yes	No	Yes	0.17	0.04	-0.791	-1.873	Yes	Yes	Yes	Yes	Yes	No	Yes	0.819	No	No	0.274	No	Yes	2.368	2.537	Yes	No	0.31	0.564
	134029-43-9	[Br]C2(=CC=1(NC=C(C=1C=C2)C5(=NC(C=4(C3(=C(C=C([Br])C=C3)NC=4)))=CN5)))	indole	456.141	6.2313	2	1	3	159.491	-2.892	-0.882	80.556	-2.735	Yes	Yes	Yes	0.194	0.323	0.578	-1.33	No	Yes	Yes	Yes	Yes	Yes	Yes	0.781	Yes	Yes	0.425	No	Yes	2.463	1.113	No	No	0.285	-0.064
	134029-44-0	[Br]C2(=CC=1(NC=C(C=1C=C2)C3(=NC=C(N3)C=5(C4(=C(C=CC=C4)NC=5)))))	indole	377.245	5.4688	2	1	3	145.624	-2.892	1.28	84.107	-2.735	Yes	Yes	Yes	0.115	0.268	0.583	-1.447	Yes	No	Yes	Yes	Yes	Yes	Yes	1.007	Yes	Yes	0.431	No	Yes	2.417	1.285	No	No	0.285	0.417
	134029-45-1	[Br]C2(=CC=1(NC=C(C=1C=C2)C=5(NC(C=4(C3(=C(C=CC=C3)NC=4)))=NC=5)))	indole	377.245	5.4688	2	1	3	145.624	-2.892	1.3	79.757	-2.735	Yes	Yes	Yes	0.232	0.331	0.573	-1.316	No	Yes	Yes	Yes	Yes	Yes	Yes	0.965	Yes	Yes	0.43	No	Yes	2.465	1.716	No	No	0.285	0.558
	105418-77-7	O=C5(C3(C1(N(CCC2(C1CCCCCCC=CCCN4(CC2C=C(CCCCCCC3)C4)))CC5)))	macrocyclic alkaloid	466.754	6.7851	0	3	0	208.96	-5.041	1.14	91.373	-2.836	No	Yes	No	1.413	0.237	0.6	-3.392	No	Yes	No	No	No	No	No	-0.103	Yes	No	-0.71	No	No	2.311	0.574	Yes	No	0.396	0.181
	142677-09-6	O=C(NC=CC=2(C1(=C(C=CC=C1)NC=2)))C=CC=4(C3(=C(C=CC=C3)NC=4))	indole	327.387	4.4495	4	1	3	144.427	-4.14	1.326	90.222	-2.739	Yes	Yes	Yes	0.035	0.004	0.075	-1.655	Yes	Yes	Yes	Yes	Yes	No	Yes	0.815	No	Yes	0.035	No	Yes	2.432	1.554	Yes	No	0.421	0.302
	223596-72-3	[Br]C2(=CC=1(NC=C(C=1C=C2)C(=O)C3(=NC=C(N3)C=5(C4(=C(C=CC=C4)NC=5)))))	indole	405.255	5.0328	3	2	3	156.15	-2.898	0.702	87.994	-2.735	Yes	No	Yes	0.121	0.159	-1.109	-1.814	Yes	No	Yes	Yes	Yes	No	Yes	1.149	Yes	Yes	0.435	No	Yes	2.365	1.662	No	No	0.285	0.449
	134779-34-3	N1(=C(NC(=C1)C=3(C2(=C(C=CC=C2)NC=3)))C=5(C4(=C(C=CC=C4)NC=5)))	indole	298.349	4.7063	2	1	3	131.756	-3.12	1.221	88.398	-2.735	Yes	Yes	Yes	0.366	0.02	0.509	-1.445	Yes	Yes	Yes	Yes	No	Yes	No	1.079	No	Yes	0.495	No	Yes	2.643	1.271	Yes	No	0.285	0.922
	157536-35-1	N13(C2(C4(=CC(C1)C5(C2(CCC=CCCCC3)CN(CCCCC=CCC4)CC5))))	macrocyclic alkaloid	380.62	5.5757	0	2	0	172.285	-3.822	1.141	88.677	-2.817	No	Yes	No	1.508	0.406	0.806	-3.868	Yes	Yes	No	No	No	No	No	0.34	Yes	No	-0.46	No	Yes	2.426	0.267	Yes	No	0.364	1.074
	59697-14-2	N3(=C(C(C1(=CC(=NC=C1)C2(=CN=CC=C2)))=CC=C3)C4(=CN=CC=C4))	pyridine	310.36	4.2676	3	4	0	139.481	-3.152	1.505	100	-2.694	No	Yes	No	0.669	0.357	0.747	-2.729	No	Yes	Yes	Yes	No	No	Yes	0.622	No	No	-0.274	No	No	2.238	1.688	Yes	No	0.285	2.551

## Sheet: Table S2
	Table S2. SMILES strings of the training set, the corresponding experimental and predicted activities.
	ChEMBL ID	SMILES	Name	Experimental Class	Predicted Class	Probability of Being Active	Structural cluster
	CHEMBL4644219	CCCCCCCCCCCCCCC/C=C(\C)C(=O)N[C@@H](CO)COC	Serinolamide C	Active	Active	0.928	I
	CHEMBL1643133	CC1=C2C(=CO[C@@H](C)[C@@H]2C)C(=O)C(Cc2ccccc2)(Cc2ccccc2)C1=O	ASPERGILONE A	Active	Active	0.890	II
		C[C@@H]1OC=C2C(=O)[C@@](CC3=CC=CC=C3)(C[C@@]3(CC4=CC=CC=C4)C(=O)C(C)=C4[C@@H](C)[C@H](C)OC=C4C3=O)C(=O)C(C)=C2[C@H]1C	ASPERGILONE B	Not_Active	Not_Active	0.166	II
	CHEMBL3605258	C[C@@H](O)CCCCC[C@H](O)[C@@H]1C=CC(=O)O1		Not_Active	Not_Active	0.174	VII
	CHEMBL3426566	CCOC(=O)Cc1cc(O)cc2oc(/C=C/C[C@H](C)O)cc(=O)c12		Not_Active	Not_Active	0.058	II
	CHEMBL3426567	CCOC(=O)Cc1cc(O)cc2oc(C)cc(=O)c12		Not_Active	Not_Active	0.008	II
	CHEMBL3426558	CCOC(=O)Cc1cc(O)cc2c1C(=O)C[C@H](C[C@H](C)O)O2		Not_Active	Not_Active	0.008	II
	CHEMBL3426559	CC(C)COC(=O)Cc1cc(O)cc2c1C(=O)C[C@@H](C[C@H](C)O)O2		Not_Active	Not_Active	0.026	II
	CHEMBL3426557	CCOC(=O)Cc1cc(O)cc2c1C(=O)C[C@@H](C[C@H](C)O)O2		Not_Active	Not_Active	0.006	II
	CHEMBL3426564	COc1c(O)cc(CC(=O)O)c2c1O[C@@H](C[C@H](C)O)CC2=O		Not_Active	Not_Active	0.024	II
	CHEMBL3426565	CC(=O)C[C@H]1CC(=O)c2c(CC(=O)O)cc(O)cc2O1		Not_Active	Not_Active	0.006	II
	CHEMBL3426562	C[C@H](O)C[C@H]1CC(=O)c2c(CC(=O)O)cc(O)cc2O1		Not_Active	Not_Active	0.008	II
	CHEMBL3426560	CC(C)COC(=O)Cc1cc(O)cc2c1C(=O)C[C@H](C[C@H](C)O)O2		Not_Active	Not_Active	0.028	II
	CHEMBL3426561	C[C@H](O)C[C@@H]1CC(=O)c2c(CC(=O)O)cc(O)cc2O1		Not_Active	Not_Active	0.002	II
	CHEMBL3426568	Cc1cc(=O)c2c(CC(=O)OCC(C)C)cc(O)cc2o1		Not_Active	Not_Active	0.026	II
	CHEMBL464329	C#C/C=C\CCCC/C=C\C#CC#CCCCC#CC#C[C@@H](O)CO	SIPHONODIOL	Active	Active	0.986	I
	CHEMBL464536	C#C/C=C\CCCC/C=C\C#CC#CC(O)CCC#CC#CC(O)CO	CALLYTRIOL A	Active	Active	0.994	I
	CHEMBL448827	C#CC#CCCCC#CC#C/C=C\CCCC/C=C\C#C	CALLYPENTAYNE	Active	Active	0.920	I
	CHEMBL445529	C#C/C=C\CCCC#CC#CCCCCCC/C=C\C#C	CALLYTETRAYNE	Active	Active	0.968	I
	CHEMBL511887	C#C/C=C/C(O)CCC/C=C\C#CC#CCCCC#CC#CC(O)CO	CALLYTRIOL D	Active	Active	0.992	I
	CHEMBL460118	C#C/C=C\CCCC/C=C\C#CC#CCCCC#CC#C[C@@H](O)COS(=O)(=O)[O-].[Na+]	CALLYSPONGIN B	Active	Active	0.940	I
	CHEMBL518327	C#C/C=C\CCCC/C=C\C#CC#CCCCC#CC#C[C@H](COS(=O)(=O)[O-])OS(=O)(=O)[O-].[Na+].[Na+]	CALLYSPONGIN A	Active	Active	0.850	I
	CHEMBL464960	C#C/C=C\C(O)CCC/C=C\C#CC#CCCCC#CC#CC(O)CO	CALLYTRIOL C	Active	Active	0.996	I
	CHEMBL464931	C#C/C=C\CCCC(O)/C=C/C#CC#CCCCC#CC#CC(O)CO	CALLYTRIOL E	Active	Active	0.996	I
	CHEMBL464959	C#C/C=C\CCCC(O)/C=C\C#CC#CCCCC#CC#CC(O)CO	CALLYTRIOL B	Active	Active	0.998	I
	CHEMBL604730	C=C1CC[C@@H]2C(C)(C)CCC[C@@]2(C)[C@@H]1CC/C(C)=C/Cn1c[n+](C)c2ncnc(N)c21.[Cl-]	AGELASINE D	Active	Active	0.894	III
	CHEMBL597102	C=C1CC[C@@H]2C(C)(C)CCC[C@@]2(C)[C@@H]1CC/C(C)=C/C[n+]1cn(C)c2nc[nH]/c(=N\O)c21.[Cl-]		Active	Active	0.928	III
	CHEMBL3593389	CC(C)[C@H](NC(=O)[C@@H](N)CC(=O)O)C(=O)N[C@@H](CO)C(=O)N1CCC[C@H]1C(=O)N[C@H]1CSSC[C@@H](C(=O)N[C@@H](CC(=O)O)C(=O)N[C@@H](C)C(=O)N[C@@H](CO)C(=O)N[C@@H](CCCNC(=N)N)C(=O)NCC(=O)N[C@H](C(=O)N[C@@H](CC(N)=O)C(=O)N2CCC[C@H]2C(=O)O)[C@@H](C)O)NC(=O)[C@H](CC(N)=O)NC(=O)[C@H](CC(=O)O)NC(=O)[C@@H]2CCCN2C(=O)[C@H](C(C)C)NC(=O)[C@@H]2CSSC[C@H](NC(=O)[C@H](Cc3ccccc3)NC1=O)C(=O)N[C@@H](C(C)C)C(=O)N[C@@H](CC…		Active	Active	0.834	VII
	CHEMBL3593390	CC(C)C[C@@H]1NC(=O)[C@@H]2CSSC[C@H](NC(=O)[C@H](Cc3ccccc3)NC(=O)[C@@H](NC(=O)[C@@H]3CCCN3C(=O)[C@H](CO)NC(=O)[C@@H](NC(=O)[C@@H](N)CC(=O)O)C(C)C)CSSC[C@@H](C(=O)N[C@@H](CC(=O)O)C(=O)N[C@@H](C)C(=O)N[C@@H](CO)C(=O)N[C@@H](CCCNC(=N)N)C(=O)NCC(=O)N[C@H](C(=O)N[C@@H](CC(N)=O)C(=O)N3CCC[C@H]3C(=O)O)[C@@H](C)O)NC(=O)[C@H](CC(N)=O)NC(=O)[C@H](CC(=O)O)NC(=O)[C@@H]3CCCN3C1=O)C(=O)N[C@@H](C(C)C)C(=O)N[C@@H…		Active	Active	0.822	VII
		C[C@@H]1CC[C@H](O)\C(C)=C/C2=C1CC(C)(C)[C@@H]2O		Not_Active	Not_Active	0.038	IV
		C[C@@H]1CC[C@H](O)\C(C)=C/C2=C1CC(C)(C)[C@H]2O		Not_Active	Not_Active	0.038	IV
		C[C@@H]1CC[C@H](O)\C(C)=C/C2=C1CC(C)(C)C2=O		Not_Active	Not_Active	0.070	IV
		C[C@@H]1CC[C@H](O)\C(C)=C/[C@]23O[C@]12CC(C)(C)C3=O		Not_Active	Not_Active	0.046	IV
		C[C@@H]1CC[C@H](O)\C(C)=C/C2=CC(C)(C)C[C@@]12O		Not_Active	Not_Active	0.060	IV
		C[C@@H]1CCC2(O)O[C@]11CC(C)(C)[C@H](O)C1=C[C@@]2(C)O		Not_Active	Not_Active	0.126	IV
		C[C@@H]1CCC2(O)O[C@]11CC(C)(C)C[C@@]1(O)C=C2C		Not_Active	Not_Active	0.086	IV
		C[C@@H]1CCC2O[C@@]3(CC(C)(C)C[C@@]13O)C=C2C		Not_Active	Not_Active	0.142	IV
		C[C@@H]1CCC2(O)O[C@@]11CC(C)(C)C=C1C=C2C		Not_Active	Not_Active	0.052	IV
		CC1(C)CC2=C[C@@](C)(O)C3(O)CC[C@@](C)(O)[C@]2(C1)O3		Not_Active	Not_Active	0.170	IV
		CC(=O)CC\C=C(\C)CC1=CC(C)(C)CC1=O		Not_Active	Not_Active	0.130	IV
		C[C@H](O)CC\C=C(\C)CC1=CC(C)(C)CC1=O		Not_Active	Not_Active	0.130	IV
		C[C@@H]1CCC(=O)OC11CC(C)(C)C\C1=C\C(C)=O		Not_Active	Not_Active	0.056	IV
		[H][C@@]1(CC(C)=O)CC(C)(C)C=C1[C@]1(C)CCC(=O)O1		Not_Active	Not_Active	0.048	IV
	CHEMBL2419322	CC(=O)CC/C=C(/C)C[C@@H]1CC(C)(C)CC1=O		Active	Active	0.880	IV
	CHEMBL2419339	C[C@@H]1CC[C@]2(O)O[C@]13CC(C)(C)CC3=C[C@@]2(C)O		Active	Not_Active	0.658	IV
	CHEMBL2419321	CC(=O)CC/C=C(/C)C[C@H]1CC(C)(C)CC1=O	(-)-SINULARONE A	Active	Active	0.870	IV
	CHEMBL3605256	C[C@@H](O)CCCCCC[C@H](O)/C=C/C(=O)O		Not_Active	Not_Active	0.200	VII
	CHEMBL2315905	CC(=O)O[C@H]1O[C@H](CCC(C)C)[C@@H](C)[C@H]2CC[C@H]3[C@@H]4CCC5=CC(=O)C=C[C@]5(C)[C@H]4CC[C@]312		Not_Active	Active	0.340	IV
	CHEMBL504068	C=C(C)C(Cl)C/C=C(\C)C(Cl)CBr		Not_Active	Not_Active	0.208	IV
	CHEMBL453797	C=CC(C)(O)CCCC(C)CCCC(C)CCCC(C)C		Active	Active	0.948	IV
	CHEMBL554631	C/C(=C\C[n+]1cn(C)c2ncnc(N)c21)CC[C@@]1(C)C2=CCCC(C)(C)[C@@H]2CC[C@@H]1C.[Cl-]		Active	Active	0.930	III
	CHEMBL255898	N=C(N)NCCC[C@@H]1NC(=O)/C(=C/c2c[nH]c3cc(Br)ccc23)NC1=O	BARETTIN	Active	Active	0.916	V
	CHEMBL255451	N=C(N)NCCC[C@@H]1NC(=O)C(C(O)(c2c[nH]c3cc(Br)ccc23)c2c(Br)ccc3c(=O)o[nH]c23)NC1=O		Active	Active	0.886	V
	CHEMBL504913	C=C1[C@@H](C)C[C@H]2C[C@]1(C)CCC1=CC(=O)O[C@@]12O		Not_Active	Not_Active	0.164	IV
		N1C=CC2=CC=CC=C12	indole	Active	Active	0.878	III
		O=CC1=CNC2=CC=CC=C12	3-formylindole	Active	Active	0.886	III
		CC(C)C[C@H]1NC(=O)C2CCCN2C1=O	cyclo(Pro-Leu)	Active	Not_Active	0.774	V
		[H][C@]12CC[C@]3([H])[C@]([H])(CC[C@]4(C)[C@H](CC[C@]34O)C3=COC(=O)C=C3)[C@@]1(C)CC[C@H](O)C2	Bufalin	Active	Active	0.880	IV
		COC1=C(\C=C2/N(CC=C)C(=O)\C(NC2=O)=C\C2=CC=CC=C2)C=CC=C1	(3Z,6Z)‐6‐[(2‐methoxyphenyl)methylidene]‐3-(phenylmethylidene)‐1‐(prop‐2‐en‐1‐yl)piperazine‐2,5‐dione	Active	Active	0.924	V
		COC1=C(\C=C2/N(CC=C)C(=O)\C(NC2=O)=C\C2=C(Cl)C=CC=C2)C=CC=C1	(3Z,6Z)‐3‐[(2‐chlorophenyl)methylidene]‐6‐[(2‐methoxyphenyl)methylidene]‐1‐(prop‐2‐en‐1‐yl)piperazine‐2,5‐dione	Active	Active	0.894	V
		COC1=C(\C=C2/N(CC=C)C(=O)\C(NC2=O)=C\C2=CC(Cl)=CC=C2)C=CC=C1	(3Z,6Z)‐3‐[(3‐chlorophenyl)methylidene]‐6‐[(2‐methoxyphenyl)methylidene]‐1‐(prop‐2‐en‐1‐yl)piperazine‐2,5‐dione	Active	Active	0.872	V
		COC1=C(\C=C2/N(CC=C)C(=O)\C(NC2=O)=C\C2=C(Cl)C(Cl)=CC=C2)C=CC=C1	(3Z,6Z)‐3‐[(2,3‐dichlorophenyl)methylidene]‐6‐[(2‐methoxyphenyl)methylidene]‐1‐(prop‐2‐en‐1‐yl)piperazine‐2,5‐dione	Not_Active	Active	0.290	V
		COC1=C(\C=C2/N(CC=C)C(=O)\C(NC2=O)=C\C2=CC(=CC=C2Cl)C(F)(F)F)C=CC=C1	(3Z,6Z)‐3‐{[2‐chloro‐5‐(trifluoromethyl)phenyl]methylidene}‐6‐[(2‐methoxyphenyl)methylidene]‐1‐(prop‐2‐en‐1‐yl)piperazine‐2,5‐dione	Not_Active	Active	0.244	V
		ClC1=CC=CC(\C=C2/NC(=O)\C(=C\C3=CC=CC=C3)N(CC=C)C2=O)=C1Cl	(3Z,6Z)‐3‐[(2,3‐dichlorophenyl)methylidene]‐6‐(phenylmethylidene)‐1‐(prop‐2‐en‐1‐yl)piperazine‐2,5‐dion	Not_Active	Active	0.288	V
		COC1=CC(\C=C2/NC(=O)\C(=C\C3=CC=CC=C3)N(CC=C)C2=O)=CC(OC)=C1OC	(3Z,6Z)‐6‐(phenylmethylidene)‐1‐(prop‐2‐en‐1‐yl)‐3‐[(3,4,5‐trimethoxyphenyl)methylidene]piperazine‐2,5‐dione	Active	Active	0.838	V
		CC1=CC=CC(\C=C2/NC(=O)\C(=C\C3=CC(Br)=CC=C3)N(CC=C)C2=O)=C1	(3Z,6Z)‐6‐(phenylmethylidene)‐1‐(prop‐2‐en‐1‐yl)‐3‐[(3,4,5‐trimethoxyphenyl)methylidene]piperazine‐2,5‐dione	Not_Active	Active	0.286	V
		CC1=CC(\C=C2/NC(=O)\C(=C\C3=CC(=CC=C3)[N+]([O-])=O)N(CC=C)C2=O)=CC=C1	(3Z,6Z)‐3‐[(3‐methylphenyl)methylidene]‐6‐[(3‐nitrophenyl)methylidene]‐1‐(prop‐2‐en‐1‐yl)piperazine‐2,5‐dione	Active	Active	0.920	V
		[O-][N+](=O)C1=CC=CC(\C=C2/N(CC=C)C(=O)\C(NC2=O)=C\C2=CC(Cl)=CC=C2)=C1	(3Z,6Z)‐3‐[(3‐chlorophenyl)methylidene]‐6‐[(3‐nitrophenyl)methylidene]‐1‐(prop‐2‐en‐1‐yl)piperazine‐2,5‐dione	Active	Active	0.846	V
		COC1=C(\C=C2/N(CC=C)C(=O)CN(C(C)=O)C2=O)C=CC=C1	(3Z)‐1‐acetyl‐3‐[(2‐methoxyphenyl)methylidene]‐4‐(prop‐2‐en‐1‐yl)piperazine‐2,5‐dione	Active	Active	0.822	V
		O=C1N[C@@H](CC2=CC=CC=C2)C(=O)N2CCC[C@@H]12	cyclo-(L-Phe-L-Pro)	Not_Active	Active	0.306	V
		COC1=CC=C(C=C1O)C1=CC(=O)C2=C(O1)C=C(O[C@@H]1O[C@H](CO[C@@H]3O[C@@H](C)[C@H](OS([O-])(=O)=O)[C@@H](OS([O-])(=O)=O)[C@H]3OS([O-])(=O)=O)[C@@H](OS([O-])(=O)=O)[C@H](OS([O-])(=O)=O)[C@H]1OS([O-])(=O)=O)C=C2O	diosmin 2″,2″′,3″,3″′,4″,4″′-hexasulfate	Not_Active	Active	0.330	VII
		[H][C@@]1(C)O[C@@]([H])(OC[C@@]2([H])O[C@@]([H])(OC3=C(OC4=CC(OS([O-])(=O)=O)=CC(OS([O-])(=O)=O)=C4C3=O)C3=CC=C(OS([O-])(=O)=O)C(OS([O-])(=O)=O)=C3)[C@]([H])(OS([O-])(=O)=O)[C@@]([H])(OS([O-])(=O)=O)[C@]2([H])OS([O-])(=O)=O)[C@]([H])(OS([O-])(=O)=O)[C@]2(O[S]2([O-])(=O)=O)[C@@]1([H])OS([O-])(=O)=O	rutin 2″,2″′,3′,3″,3″′,4′,4″,4″′,7-nonasulfate	Active	Not_Active	0.756	VII
		[H][C@@]1(C)O[C@@]([H])(OC[C@@]2([H])O[C@@]([H])(OC3=C(OC4=CC(OCCOS([O-])(=O)=O)=CC(O)=C4C3=O)C3=CC=C(OCCOS([O-])(=O)=O)C(OCCOS([O-])(=O)=O)=C3)[C@]([H])(OS([O-])(=O)=O)[C@@]([H])(OS([O-])(=O)=O)[C@]2([H])OS([O-])(=O)=O)[C@]([H])(OS([O-])(=O)=O)[C@]2(O[S]2([O-])(=O)=O)[C@@]1([H])OS([O-])(=O)=O	3″,4″-bis(2-sulfate ethoxy)-7-(2-sulfate ethoxy)-rutin 2″,2″′,3′,3″′,4′,4″′,7-sulfate	Not_Active	Active	0.234	VII
		[O-]S(=O)(=O)OC[C@H]1O[C@@H](OC2=CC=C3C(=O)C(O[C@@H]4O[C@H](COS([O-])(=O)=O)[C@@H](OS([O-])(=O)=O)[C@H](OS([O-])(=O)=O)[C@H]4OS([O-])(=O)=O)=C(OC3=C2)C2=CC=CC=C2)[C@H](OS([O-])(=O)=O)[C@@H](OS([O-])(=O)=O)[C@@H]1OS([O-])(=O)=O	3,7-di(β-D-glucopyranosyl)flavone persulfate	Not_Active	Not_Active	0.200	VII
		[O-]S(=O)(=O)OC[C@H]1O[C@@H](OC2=CC=C3C(=O)C4=CC=C(O[C@@H]5O[C@H](COS([O-])(=O)=O)[C@@H](OS([O-])(=O)=O)[C@H](OS([O-])(=O)=O)[C@H]5OS([O-])(=O)=O)C=C4OC3=C2)[C@H](OS([O-])(=O)=O)[C@@H](OS([O-])(=O)=O)[C@@H]1OS([O-])(=O)=O	3,6-bis(β-D-glucopyranosyl)xanthone persulfate	Active	Not_Active	0.692	VII
		OS(O)([O-])OCC1OC(ON2C=C(COC3=CC=C4C(OC5=CC(OCC6=CN(O[C@@H]7O[C@H](COS([O-])(=O)=O)[C@@H](OS([O-])(=O)=O)[C@H](OS([O-])(=O)=O)[C@H]7OS([O-])(=O)=O)N=N6)=CC=C5C4=O)=C3)N=N2)C(OS(O)(O)[O-])C(OS(O)(O)[O-])C1OS(O)(O)[O-]	3,6-bis(1-(1-(β-D-galatopyranosyl)-1H-1,2,3-triazole-4-yl)methoxy)xanthone persulfate	Not_Active	Not_Active	0.168	VII
		[O-]S(=O)(=O)OCC1OC(OC2=CC(OS([O-])(=O)=O)=CC(\C=C\C3=CC=C(OS([O-])(=O)=O)C=C3)=C2)C(OS([O-])(=O)=O)C(OS([O-])(=O)=O)C1OS([O-])(=O)=O	trans-resveratrol 3-β-D-glucopyranoside persulfate	Not_Active	Not_Active	0.182	VII
		[H][C@]1(COS([O-])(=O)=O)O[C@@]([H])(OC2=CC=CC=C2COS([O-])(=O)=O)[C@]([H])(OS([O-])(=O)=O)[C@@]([H])(OS([O-])(=O)=O)[C@]1([H])OS([O-])(=O)=O	salicin persulfate	Not_Active	Not_Active	0.126	VII
		[H][C@]1(COS([O-])(=O)=O)O[C@@]([H])(OC2=CC3=C(C=C2)C(C)=CC(=O)O3)[C@]([H])(OS([O-])(=O)=O)[C@@]([H])(OS([O-])(=O)=O)[C@]1([H])OS([O-])(=O)=O	4-methylumbelliferyl 7-ß-D-glucopyranoside persulfate	Not_Active	Not_Active	0.050	VII
		[H][C@]1(COS([O-])(=O)=O)O[C@@]([H])(OC2=CC3=C(C=C2)C(C)=CC(=O)O3)[C@]([H])(OS([O-])(=O)=O)[C@@]([H])(OS([O-])(=O)=O)[C@@]1([H])OS([O-])(=O)=O	4-methylumbelliferyl 7-β-D-galactopyranoside persulfate	Not_Active	Not_Active	0.048	VII
		OC(=O)C1=CC(OS([O-])(=O)=O)=C(OS([O-])(=O)=O)C(OS([O-])(=O)=O)=C1	gallic acid persulfate	Active	Not_Active	0.762	VII
		OC(=O)[C@]1(C[C@@H](OC(=O)\C=C\C2=CC(OS([O-])(=O)=O)=C(OS([O-])(=O)=O)C=C2)[C@H](OS([O-])(=O)=O)[C@@H](C1)OS([O-])(=O)=O)OS([O-])(=O)=O	chlorogenic acid persulfate	Not_Active	Not_Active	0.166	VII
		OC1=CC=C2OC3=C(C=CC=C3)C(=O)C2=C1	2‐hydroxy‐9H‐xanthen‐9‐one	Not_Active	Active	0.204	II
		OC1=CC=C2C(OC3=C(C=CC=C3)C2=O)=C1	3‐hydroxy‐9H‐xanthen‐9‐one	Not_Active	Not_Active	0.114	II
		OC1=C2OC3=C(C=CC=C3)C(=O)C2=CC=C1	4‐hydroxy‐9H‐xanthen‐9‐one	Active	Not_Active	0.750	II
		OC1=CC=C2OC3=C(C=CC=C3)C(=O)C2=C1O	1,2‐dihydroxy‐9H‐xanthen‐9‐one	Active	Active	0.816	II
		OC1=C(O)C=C2C(OC3=C(C=CC=C3)C2=O)=C1	2,3‐dihydroxy‐9H‐xanthen‐9‐one	Not_Active	Active	0.300	II
		OC1=CC=C2C(=O)C3=C(OC2=C1O)C=CC=C3	3,4‐dihydroxy‐9H‐xanthen‐9‐one	Active	Active	0.856	II
		OC1=CC2=C(C=C1)C(=O)C1=CC=C(O)C=C1O2	3,6‐dihydroxy‐9H‐xanthen‐9‐one	Not_Active	Not_Active	0.110	II
		CC1=C(O)C2=C(OC3=CC=CC=C3C2=O)C=C1O	1,3‐dihydroxy‐2‐methyl‐9H‐xanthen‐9‐one	Not_Active	Not_Active	0.144	II
		CC1(C)CCC2=C(O1)C(O)=C1OC3=C(C=CC=C3)C(=O)C1=C2	12‐hydroxy‐2,2‐dimethyl‐2,3,4,6‐tetrahydro‐1,11‐dioxatetracen‐6‐one	Active	Active	0.814	II
		COC1=C(O)C=CC(=C1)C1OC2=CC=C3C(=O)C4=C(OC3=C2OC1CO)C=CC=C4	2‐(4‐hydroxy‐3‐methoxyphenyl)‐3‐(hydroxymethyl)‐3,10‐dihydro‐2H‐1,4,5‐trioxatetraphen‐10‐one	Not_Active	Active	0.234	II
		CCCOC1=C2SC3=C(C=CC=C3)C(=O)C2=C(NCC(C)C)C=C1	1‐[(2‐methylpropyl)amino]‐4‐propoxy‐9H‐thioxanthen‐9‐one	Not_Active	Active	0.272	II
		[H]N([H])C1=NC=C(\C=C\CN([H])C(=O)C2=CC(Br)=C(Br)N2[H])N1[H]	oroidin	Active	Active	0.834	III
		NC1=NC=C(N1)[C@H]1[C@H](CNC(=O)C2=CC(Br)=CN2)[C@@H](CNC(=O)C2=CC(Br)=CN2)[C@@H]1C1=CN=C(N)N1	sceptrin	Active	Active	0.910	III
		[H]N([H])C1=NC([H])=C(N1[H])[C@]1([H])C2=C(N([H])C(=N2)N([H])[H])C([H])([H])[C@]([H])(C([H])([H])N([H])C(=O)C2=C([H])C(Br)=C([H])N2[H])[C@@]1([H])C([H])([H])N([H])C(=O)C1=C([H])C(Br)=C(Br)N1[H]	bromoageliferin	Active	Active	0.920	III
		CN(C)C(=O)C(CCN1CCC(O)(CC1)C1=CC=C(Cl)C=C1)(C1=CC=CC=C1)C1=CC=CC=C1	Loperamide	Active	Active	0.904	III
		CN(C)C(=O)C(CCN1CCC(CC1)(OC(C)=O)C1=CC=C(Cl)C=C1)(C1=CC=CC=C1)C1=CC=CC=C1		Active	Active	0.814	III
		CN(C)C(=O)C(CC[N+]1(C)CCC(O)(CC1)C1=CC=C(Cl)C=C1)(C1=CC=CC=C1)C1=CC=CC=C1		Not_Active	Active	0.304	III
		COC1(CC[N+](C)(CCC(C(=O)N(C)C)(C2=CC=CC=C2)C2=CC=CC=C2)CC1)C1=CC=C(Cl)C=C1		Not_Active	Not_Active	0.212	III
		CN(C)C(=O)C(CCN1CCCCC1)(C1=CC=CC=C1)C1=CC=CC=C1		Active	Active	0.960	III
		CN(C)C(=O)C(C1=CC=CC=C1)C1=CC=CC=C1		Active	Active	0.860	III
		CN(C)C(=O)CC1=CC=CC=C1		Not_Active	Active	0.290	III
		CN1CCC(O)(CC1)C1=CC=C(Cl)C=C1		Active	Active	0.838	III
		[H]N1CCC(O)(CC1)C1=CC=C(Cl)C=C1		Not_Active	Active	0.272	III
		CN1CCC(O)(CC1)C1=CC=CC=C1		Active	Active	0.848	III
		[H]N1CCC(O)(CC1)C1=CC=CC=C1		Not_Active	Not_Active	0.160	III
		CCCC1=C(OC)C=CC(C(=O)\C=C\C2=CC(OC)=C(OC)C(OC)=C2)=C1O		Not_Active	Not_Active	0.046	VI
		CCCC1=C(OC)C=CC(C(=O)\C=C\C2=CC=C(OC)C(OC)=C2)=C1O		Not_Active	Not_Active	0.024	VI
		CCCC1=C(OC)C=CC(C(=O)\C=C\C2=CC(OC)=CC(OC)=C2)=C1O		Not_Active	Not_Active	0.086	VI
		CCCC1=C(OC)C=CC(C(=O)\C=C\C2=CC=C(OC)C=C2OC)=C1O		Not_Active	Not_Active	0.028	VI
		CCCC1=C(OC)C=CC(C(=O)\C=C\C2=CC=CC(OC)=C2OC)=C1O		Not_Active	Not_Active	0.030	VI
		CCCC1=C(OC)C=CC(C(=O)\C=C\C2=CC(OC)=C(OC)C=C2OC)=C1O		Not_Active	Not_Active	0.062	VI
		CCCC1=C(OC)C=CC(C(=O)\C=C\C2=CC=C(Cl)C=C2)=C1O		Not_Active	Not_Active	0.074	VI
		COC1=CC(O)=C(C(=O)\C=C\C2=CC=C(Cl)C=C2)C(OC)=C1		Not_Active	Not_Active	0.194	VI
		COC1=CC(O)=C(C(=O)\C=C\C2=CC=C(Cl)C=C2Cl)C(OC)=C1		Not_Active	Not_Active	0.130	VI
		COC1=CC(O)=C(C(=O)\C=C\C2=CC=C(F)C=C2)C(OC)=C1		Not_Active	Not_Active	0.188	VI
		COC1=CC=C(\C=C\C(=O)C2=C(O)C=C(OC)C=C2OC)C=C1		Active	Not_Active	0.756	VI
		COC1=CC(\C=C\C(=O)C2=C(O)C=C(OC)C=C2OC)=CC=C1		Active	Not_Active	0.756	VI
		COC1=CC(O)=C(C(=O)\C=C\C2=CC=C(OC)C(OC)=C2)C(OC)=C1		Not_Active	Not_Active	0.094	VI
		COC1=CC=C(\C=C\C(=O)C2=C(O)C=C(OC)C=C2OC)C(OC)=C1		Not_Active	Not_Active	0.134	VI
		COC1=CC(O)=C(C(=O)\C=C\C2=CC(OC)=C(OC)C(OC)=C2)C(OC)=C1		Not_Active	Not_Active	0.128	VI
		COC1=CC(OCC=C(C)C)=C(C(=O)\C=C\C2=CC(OC)=C(OC)C(OC)=C2)C(OC)=C1		Active	Not_Active	0.784	VI
		C\C(CO)=C\CC\C(C)=C/C[C@@]12OC(C)(C)[C@H](Cl)C[C@]1(Cl)C(=O)C1=C(C=C(O)C=C1O)C2=O	18-hydroxynapyradiomycin A1	Active	Active	0.942	II
		C\C(CCC(O)C(C)=C)=C\C[C@@]12OC(C)(C)[C@H](Cl)C[C@]1(Cl)C(=O)C1=C(C=C(O)C=C1O)C2=O	Napyradiomycin A2	Active	Active	0.960	II
		CC1=C(O)C2=C(C=C1O)C(=O)[C@]1(CC3[C@](C)(O)CCC(Cl)C3(C)C)OC(C)(C)[C@H](Cl)C[C@]1(Cl)C2=O	A80915C	Active	Active	0.894	II
		CC1=C(O)C2=C(C=C1O)C(=O)[C@]1(CC3C(=C)CCC(Cl)C3(C)C)OC(C)(C)[C@H](Cl)C=C1C2=O	4-dehydro-4a-dechloro- napyradiomycin A80915A	Active	Active	0.946	II

## Sheet: Table S3
	Table S3. SMILES strings of the test set, the corresponding experimental and predicted activities.
	ChEMBL ID	SMILES	Name	Experimental Class	Predicted Class	Probability of Being Active	Structural cluster
	CHEMBL3426563	COc1c(O)cc(CC(=O)O)c2c1O[C@H](C[C@H](C)O)CC2=O		Not_Active	Not_Active	0.42	II
		C[C@@H]1CCC(=O)\C(C)=C/C2=C1CC(C)(C)C2=O		Not_Active	Not_Active	0.48	IV
		C[C@@H]1CC[C@H](O)\C(C)=C/C2=CC(C)(C)C[C@]12O		Not_Active	Not_Active	0.384	IV
	CHEMBL2419331	C[C@@H]1CCC(=O)[C@](C)(O)/C=C2/CC(C)(C)C[C@@H]21		Active	Not_Active	0.482	IV
	CHEMBL2315906	CC(=O)O[C@@H]1O[C@H](CCC(C)C)[C@@H](C)[C@H]2CC[C@H]3[C@@H]4CCC5=CC(=O)C=C[C@]5(C)[C@H]4CC[C@@]132		Not_Active	Not_Active	0.448	IV
	CHEMBL2315907	CC(C)CC[C@H]1OC(O)[C@]23CC[C@H]4[C@@H](CCC5=CC(=O)C=C[C@@]54C)[C@@H]2CC[C@@H]3[C@@H]1C	NEPHTHOACETAL	Active	Active	0.502	IV
	CHEMBL443379	C[C@](Cl)(/C=C/[C@H](Cl)[C@](C)(Cl)/C=C/Br)C(Br)Br		Active	Not_Active	0.476	IV
	CHEMBL401607	N=C(N)NCCC[C@@H]1NC(=O)C(Cc2c[nH]c3cc(Br)ccc23)NC1=O		Active	Active	0.64	V
		COC1=C(\C=C2/N(CC=C)C(=O)\C(NC2=O)=C\C2=CC=C(Cl)C=C2)C=CC=C1	(3Z,6Z)‐3‐[(4‐chlorophenyl)methylidene]‐6‐[(2‐methoxyphenyl)methylidene]‐1‐(prop‐2‐en‐1‐yl)piperazine‐2,5‐dione	Active	Active	0.618	V
		COC1=C(\C=C2/N(CC=C)C(=O)\C(NC2=O)=C\C2=CC(Cl)=CC(Cl)=C2)C=CC=C1	(3Z,6Z)‐3‐[(3,5‐dichlorophenyl)methylidene]‐6‐[(2‐methoxyphenyl)methylidene]‐1‐(prop‐2‐en‐1‐yl)piperazine‐2,5‐dione	Not_Active	Active	0.564	V
		OC1=C2C(=O)C3=C(OC2=CC(OS([O-])(=O)=O)=C1[C@@H]1O[C@H](COS([O-])(=O)=O)[C@@H](OS([O-])(=O)=O)[C@H](OS([O-])(=O)=O)[C@H]1OS([O-])(=O)=O)C=C(OS([O-])(=O)=O)C(OS([O-])(=O)=O)=C3	mangiferin 2′,3,3′,4′,6,6′,7-heptasulfate	Not_Active	Active	0.522	VII
		OC1=C2C(OC3=C(C=CC=C3)C2=O)=CC=C1	1‐hydroxy‐9H‐xanthen‐9‐one	Not_Active	Not_Active	0.488	II
		CN(C)C(=O)C(CC[N+]1([O-])CCC(O)(CC1)C1=CC=C(Cl)C=C1)(C1=CC=CC=C1)C1=CC=CC=C1		Not_Active	Not_Active	0.41	III
		CC(C)=CCC\C(C)=C/C[C@@]12OC(C)(C)[C@H](Cl)C[C@]1(Cl)C(=O)C1=C(C=C(O)C=C1O)C2=O	Napyradiomycin A1	Active	Active	0.59	II

## Sheet: Table S4
	Table S4. Docking scores of 125 virtual hits against the AChE enzyme.
						AChE
	CAS Number	SMILES	MNPsLibraries	Predicted Classe	Probability active	Docking Scores (Kcal/mol)
	102394-16-1	[Br]C=1(NC=4(C=CC=C2(C=4(C=1CC3(N(CC(CC23)C)C)))))	Encinar’s database	Active	0.682	-6.2
	102629-91-4	O(C=CC#CC=CCCCCCCCCCCCCO)CC(O)CO	Encinar’s database	Active	0.682	-4.7
	10431-06-8	O(CC(O)CO)CCCCCCCCC=CCCCCCC	Encinar’s database	Active	0.688	-4.4
	104899-38-9	C(=CCCCCCCCC)CCCCCCCCCCCC=C	Encinar’s database	Active	0.682	-4.6
	104899-41-4	C(=CCCCCCCCC)CCCCCCCCCCCCCCCCCC=C	Encinar’s database	Active	0.686	-4.2
	104899-42-5	C(=CCCCCCCCC)CCCCCCCCCCCCCCCCCCCC=C	Encinar’s database	Active	0.690	-4.1
	104899-43-6	C(=CCCCCCCCC)CCCCCCCCCCCC=C	Encinar’s database	Active	0.682	-4.2
	104899-46-9	C(=CCCCCCCCC)CCCCCCCCCCCCCCCCCC=C	Encinar’s database	Active	0.686	-3.7
	104899-47-0	C(C=CCCCCCC)=CCCCCCCCCCCCCCCCCCC=C	Encinar’s database	Active	0.684	-4.2
	105305-54-2	O=C5(C3(C1(N(CCC2(C1CCCCCCC=CCCCN4(CC2C=C(CCCCCCC3)C4)))CC5)))	Encinar’s database	Active	0.686	-7.5
	105418-77-7	O=C5(C3(C1(N(CCC2(C1CCCCCCC=CCCN4(CC2C=C(CCCCCCC3)C4)))CC5)))	Encinar’s database	Active	0.686	-7.2
	108074-27-7	C(C=CCCCCCC)=CCCCCCCCCCCCCCCCCCC=C	Encinar’s database	Active	0.684	-4.2
	108335-03-1	[Br]C2(=CC=1(NC=3(C(=NC=CC=3(C=1C=C2))C(=O)CC4(=CC=CC=C4))))	Encinar’s database	Active	0.692	-6.6
	108335-04-2	[Br]C4(=CC1(=C(NC2(=C1C=CN=C2C(=O)CC3(=CC=CC=C3)))C=C4))	Encinar’s database	Active	0.686	-6.3
	108641-87-8	OC(C#C)C=CCCCCCCCCCC=CCCCCCCCCCC=CC(O)C#C	Encinar’s database	Active	0.690	-4.4
	110600-69-6	O(C=CC#CC=CCCCCCCCCCCO)CC(O)CO	Encinar’s database	Active	0.684	-4.9
	110600-71-0	O(C=CC#CC=CCCCCCCC)CC(O)CO	Encinar’s database	Active	0.684	-5
	110600-72-1	O(C=CC#CC=CCCCCCCCC)CC(O)CO	Encinar’s database	Active	0.680	-5.6
	110600-74-3	O(C=CC#CC=CCCCCCCC(C)C)CC(O)CO	Encinar’s database	Active	0.682	-4.8
	110619-09-5	O(C=CC#CC=CCCCCCC(C)C)CC(O)CO	Encinar’s database	Active	0.684	-5.4
	110659-89-7	O(C=CC#CC=CCCCCCCCC)CC(O)CO	Encinar’s database	Active	0.680	-5.3
	110659-90-0	O(C=CC#CC=CCCCCCCCC)CC(O)CO	Encinar’s database	Active	0.680	-5.1
	110660-59-8	O(C=CC#CC=CCCCCCCC(C)C)CC(O)CO	Encinar’s database	Active	0.682	-4.8
	111216-64-9	[Br]C([Br])=CCCCCCCC=CC#CC#CCCCC(=O)O	Encinar’s database	Active	0.690	-5.3
	111216-68-3	OC(C#CC#CCCCC#CC=CCCCCCCC=CC#C)CO	Encinar’s database	Active	0.684	-5.2
	111243-22-2	OC(C#CC#CCCCC#CC#CCCCCCCC=CC#C)CO	Encinar’s database	Active	0.700	-5.4
	111755-81-8	O=C(C#C)C=CCCCCCCCCCC=CCCCCCCCCCC=CC(=O)C#C	Encinar’s database	Active	0.684	-4.3
	115276-17-0	OC(C#C)C=CCCCCCCCCCCC=CCCCCCCCCCCC(O)C#CC#CCO	Encinar’s database	Active	0.680	-4.7
	115276-18-1	OC(C#C)C=CCCCCCCCCCCC=CCCCCCCCCCC(O)C#CC#CCO	Encinar’s database	Active	0.682	-4.4
	115296-96-3	OC(C#C)C=CCCCCCCCCCCC=CCCCCCCCCCCC(O)C#CC#CCO	Encinar’s database	Active	0.680	-4.4
	116339-96-9	[Br]C4(=CC1(=C(NC2(=C1CCN(C2C3(N(CCC3)C))C))C=C4))	Encinar’s database	Active	0.686	-6.8
	117104-15-1	O=C(NN)CCCCCCCCCCCC1(=CC=CC=C1)	Encinar’s database	Active	0.680	-6
	117248-65-4	O=C1(C=CC(C1CC=CCCCC(=O)O)CC=CCCCCC)	Encinar’s database	Active	0.682	-5.3
	124918-59-8	OC(C#C)C=CCCCCCCCCCC=CCCCCCCCCCC=CC(O)C#C	Encinar’s database	Active	0.690	-3.5
	124918-60-1	OC(C#C)C=CCCCCCCCCCC=CCCCCCCCCCC=CC(O)C#C	Encinar’s database	Active	0.690	-4.8
	126622-63-7	N23(CCC=CCCCCCC1(=CCCN(C1)CCC=CCCCC=CCCCC(C2)=CCC3))	Encinar’s database	Active	0.682	-8.2
	126622-64-8	N12(CCC=CCCCCCCCCC3(=CCCN(CCC=CCCCCCC(C1)=CCC2)C3))	Encinar’s database	Active	0.682	-7.8
	129364-94-9	OC(C#C)C=CCCCCCCCCCC=CCCCCCC	Encinar’s database	Active	0.686	-4.3
	129364-95-0	OC(C#C)C=CCCCCCCCCCCC(CCCC)C	Encinar’s database	Active	0.682	-4.9
	129364-96-1	OC(C#C)C=CCCCCCCCCCCCCCC(C)C	Encinar’s database	Active	0.690	-4.8
	129364-97-2	OC(C#C)C=CCCCCCCCCCC=CCCCCC(C)C	Encinar’s database	Active	0.692	-4.4
	129722-93-6	O=C(NCCCN(CCCCN(C)C)C)CC=CC(CCCCCCCCC)C	Encinar’s database	Active	0.698	-4.6
	133401-11-3	S4(C=3(C(=C2(NC1(=C(C=CC=C1)C5(=C2C(C=3N=C4)=NC=C5))))CCNC(=O)CC(C)C))	Encinar’s database	Active	0.684	-6.9
	133401-13-5	S4(C=3(C(=C2(NC1(=C(C=CC=C1)C5(=C2C(C=3N=C4)=NC=C5))))CCNC(=O)C))	Encinar’s database	Active	0.682	-6.7
	134029-43-9	[Br]C2(=CC=1(NC=C(C=1C=C2)C5(=NC(C=4(C3(=C(C=C([Br])C=C3)NC=4)))=CN5)))	Encinar’s database	Active	0.702	-7.3
	134029-44-0	[Br]C2(=CC=1(NC=C(C=1C=C2)C3(=NC=C(N3)C=5(C4(=C(C=CC=C4)NC=5)))))	Encinar’s database	Active	0.698	-7.3
	134029-45-1	[Br]C2(=CC=1(NC=C(C=1C=C2)C=5(NC(C=4(C3(=C(C=CC=C3)NC=4)))=NC=5)))	Encinar’s database	Active	0.700	-7.3
	134779-34-3	N1(=C(NC(=C1)C=3(C2(=C(C=CC=C2)NC=3)))C=5(C4(=C(C=CC=C4)NC=5)))	Encinar’s database	Active	0.688	-7.1
	137441-67-9	S(C#N)C2(C1(C3(CC(C(C)C)C(C1)CC3(C2)(C)))(C))	Encinar’s database	Active	0.684	-6.6
	139722-80-8	OC(C#C)C=CCCCCCCCCCCCCCCC	Encinar’s database	Active	0.688	-4.4
	139722-81-9	OC(C#C)C=CCCCCCCCCCC=CCCCCCC	Encinar’s database	Active	0.696	-3.8
	139722-82-0	OC(C#C)C=CCCCCCCCCCCCCCC(C)C	Encinar’s database	Active	0.700	-3.9
	139722-83-1	OC(C#C)C=CCCCCCCCCCC=CCCCCC(C)C	Encinar’s database	Active	0.700	-4.8
	140163-49-1	O=CCCCCCCCCCCCCCCCCCC=CCCCCCC	Encinar’s database	Active	0.680	-4.3
	140671-24-5	O(C=CCC1(=CC=CC=C1))CC=CC2(=CC=CC=C2)	Encinar’s database	Active	0.682	-6.2
	141544-70-9	O=C(OC1(C(NC2(CCCC(C2(C1))C=CC=CCCCC))C))CO	Encinar’s database	Active	0.698	-6.3
	142260-81-9	S(C1(=CC2(=N(CCCN2(C1(O)CCCCCCCCCCC=C))CCCCNC(=N)N)))CCNC(=N)N	Encinar’s database	Active	0.696	-5.3
	142609-25-4	N12(C(C=CC=CCCCCCC)CCCC1CCC2)	Encinar’s database	Active	0.686	-5.7
	142609-26-5	N12(C(C=CC=CC=CCCCC)CCCC1CCC2)	Encinar’s database	Active	0.684	-5.8
	142677-09-6	O=C(NC=CC=2(C1(=C(C=CC=C1)NC=2)))C=CC=4(C3(=C(C=CC=C3)NC=4))	Encinar’s database	Active	0.682	-7.2
	142677-10-9	O=C(NC=CC=2(C1(=C(C=CC=C1)NC=2)))C=CC=4(C3(=C(C(O)=CC=C3)NC=4))	Encinar’s database	Active	0.682	-7.5
	142696-98-8	N12(C(CCCC1CCC2)CC=CCCCCCCC)	Encinar’s database	Active	0.686	-5.8
	143592-24-9	O=C2(C(NCCC1(=CC=CC=C1))=CC(=O)C(=C2CC=C(CCC3(C(=C)C(CCC3)C)(C))C)O)	Encinar’s database	Active	0.688	-7.5
	144259-01-8	OC(C#C)C=CCCCCCCCCC(CCCCCCCC)C	Encinar’s database	Active	0.682	-4.6
	146333-80-4	OC(C#C)C=CCCCCCCCCCCCCCCC	Encinar’s database	Active	0.680	-4.7
	146333-91-7	OC(C#C)C=CCCCCCCCCCCCCCCCC	Encinar’s database	Active	0.682	-4.5
	147362-30-9	OC(CC=CC=CCCCCCC1(=CN=CC=C1))C	Encinar’s database	Active	0.680	-5.3
	147362-39-8	O=C2(NCCC(O)C1(NC(=O)C(C1=O)=C(O)CCC=CC4(C(CC=CC=C2)C3(C=CC(C3C4)C))))	Encinar’s database	Active	0.684	-11.3
	151329-65-6	OC(C#C)C=CCCCCCCCCCC=CCCCCCC	Encinar’s database	Active	0.686	-4
	151756-67-1	O=C1(NCCCN(C(=O)C(CC)C)CCCCCN(CCCNC(C1)CC=CCCCCCCCC)C(=O)C(CC)C)	Encinar’s database	Active	0.680	-5.8
	152606-60-5	N24(=C(C=1(NC=3(C=CC=CC=3(C=1CC2))))C=C5(NC=NC5(=C4)))	Encinar’s database	Active	0.688	-6.6
	15306-27-1	C(=C)CCCCCCCCCCCCCCCCCCCCCCCCC	Encinar’s database	Active	0.700	-4.5
	155-04-4	S1(C([S-])=NC2(=C1C=CC=C2))	Encinar’s database	Active	0.684	-4.7
	155070-22-7	S(C1(C(O)(N2(CCCN(=C2(C1))CCCCNC(=N)N))CCCCCCCCCCC=C))CCNC(=N)N	Encinar’s database	Active	0.688	-5.6
	155070-23-8	S(C1(C(O)(N2(CCCN(=C2(C1))CCCCCNC(=N)N))CCCCCCCCCCC=C))CCNC(=N)N	Encinar’s database	Active	0.688	-5.8
	155070-27-2	OC2(N1(C(=N(CCC1)CCCCCNC(=N)N)C=C2))(CCCCCCCC=C)	Encinar’s database	Active	0.682	-5.6
	155070-28-3	OC2(N1(C(=N(CCC1)CCCCNC(=N)N)C=C2))(CCCCCCCCCCC=C)	Encinar’s database	Active	0.680	-5.4
	155112-61-1	OC2(N1(C(=N(CCC1)CCCCCNC(=N)N)C=C2))(CCCCCCCCC=C)	Encinar’s database	Active	0.684	-5.7
	155944-26-6	N12(C4(C(=CCC=CCCCC1)CC5(CN3(CC(C2)(CCC=CCC=CCC=CCC3)C5(C4)))))	Encinar’s database	Active	0.694	-7.7
	156310-18-8	N13(C2(C4(=CC(C1)C5(C2(CCC=CCCCC3)CN(CCC=CCC=CCC=CCC4)CC5))))	Encinar’s database	Active	0.682	-7.8
	157536-35-1	N13(C2(C4(=CC(C1)C5(C2(CCC=CCCCC3)CN(CCCCC=CCC4)CC5))))	Encinar’s database	Active	0.684	-7.1
	15863-83-9	O(CC(O)CO)CCCCCCCCC=CCCCCCCCC	Encinar’s database	Active	0.684	-4.6
	159736-49-9	O=CC(=CC=CC(CCC=C(C)C)C)CCO	Encinar’s database	Active	0.680	-5.3
	162259-39-4	[Br]C([Br])=CCCCCCCCCC#CC=CCCCC(=O)O	Encinar’s database	Active	0.680	-4.9
	168434-12-6	OC1(C(NC2(CCCC(C2(C1))C=CC=CCCCC))C)	Encinar’s database	Active	0.680	-6
	168434-13-7	O=C(OC1(C(NC2(CCCC(C2(C1))C=CC=CCCC(=O)C))C))CO	Encinar’s database	Active	0.680	-6.3
	168434-14-8	N1(C(CCC1)CCC#CC=CC=CCCCC)(CC)	Encinar’s database	Active	0.684	-5.3
	169181-33-3	O=C(O)C=CC=CC1(C2(C(C=CC1C)CC(C)CC2C))	Encinar’s database	Active	0.690	-6.2
	16980-85-1	C(=C)CCCCCCCCCCCCCCCCCCCCCCC	Encinar’s database	Active	0.694	-4.3
	173938-16-4	OC(C#C)C=CCCCCCCCCCC=CCCCCCC	Encinar’s database	Active	0.680	-4.7
	174545-80-3	N2(C1(=C(C=CC=C1)C(=C2)CC=4(C3(=C(C=CC=C3)NC=4))))(C)	Encinar’s database	Active	0.690	-6.6
	178034-50-9	OC(C#C)C=CCCCCCCCCCC=CCCCCCC	Encinar’s database	Active	0.680	-4.7
	182011-67-2	OC(CNCCC=CCCCCCCCCCCCCCCC=CCCNCC(O)CN)CN	Encinar’s database	Active	0.692	-4.8
	182011-68-3	OC(CNCCC=CCC=CCCCCCCCCCCC=CCC=CCCNCC(O)CN)CN	Encinar’s database	Active	0.686	-4.9
	185548-29-2	C(C#CCCCCCCC=CC#C)#CCCCC=CC#C	Encinar’s database	Active	0.682	-5.1
	185548-40-7	OC(C#CC#CCCCC#CC#CC=CCCCC(O)C=CC#C)CO	Encinar’s database	Active	0.680	-5.6
	185548-44-1	OC(C#CC#CCCCC#CC#CC=CCCCC(O)C=CC#C)CO	Encinar’s database	Active	0.680	-5.5
	18835-32-0	C(=C)CCCCCCCCCCCCCCCCCCCCC	Encinar’s database	Active	0.692	-4.6
	18835-33-1	C(=C)CCCCCCCCCCCCCCCCCCCCCCCC	Encinar’s database	Active	0.686	-4.5
	18835-35-3	C(=C)CCCCCCCCCCCCCCCCCCCCCCCCCCC	Encinar’s database	Active	0.706	-3.9
	188828-93-5	C(=CCCCCCCCC)CCCCCCCCCCCCCCCCCCCC=C	Encinar’s database	Active	0.686	-3.8
	198826-15-2	OC(CNCCC=CCC=CCC=CCC=CCC=CCC=CCCCCCC=CCCNCC(O)CN)CN	Encinar’s database	Active	0.686	-4.2
	211238-14-1	C(=CCCCCCC)CCCCCCCCCCCCCCCCCCCCCC=C	Encinar’s database	Active	0.686	-3.9
	211238-25-4	C(=CCCCCCCCC)CCCCCCCCCCCCCCCCCCCCCC=C	Encinar’s database	Active	0.694	-4.4
	211569-34-5	N1(CCCCC=CCCCCCCCC1)(CCCNCCCN)	Encinar’s database	Active	0.694	-5.8
	21321-95-9	O(C4(=CC3(=C(C2(C(C1(C(C(C=C)CC1)(C)CC2))CC3))C=C4)))C	Encinar’s database	Active	0.682	-7
	219917-15-4	O(C=CC#CC=CCCCCC(C)C)CC(O)CO	Encinar’s database	Active	0.698	-5.4
	222178-92-9	OC(C#C)C=CCCCCCCC#CCC=CCC=CCCCCCCCCC(O)C#C	Encinar’s database	Active	0.680	-5.1
	223596-72-3	[Br]C2(=CC=1(NC=C(C=1C=C2)C(=O)C3(=NC=C(N3)C=5(C4(=C(C=CC=C4)NC=5)))))	Encinar’s database	Active	0.680	-7.2
	224447-29-4	[Br]C=1(C(=O)C=C6(SC2(CC6(C=1)(C3(=C(N2)C(=O)C=5(NC=C4(C=5(C3=NC=C4))))))))	Encinar’s database	Active	0.684	-6.9
	28914-19-4	C(=CCCCCCCCC)CCCCCCCCCCCCCCCCCC=C	Encinar’s database	Active	0.682	-4.2
	28914-20-7	C(=CCCCCCCCC)CCCCCCCCCCCCCCCCCCCC=C	Encinar’s database	Active	0.686	-4.1
	34043-91-9	O(CC(O)CO)CCCCCCCCC=CCCCCCCCC	Encinar’s database	Active	0.682	-4.2
	398144-68-8	N1(CCCCC=CCC=CCCCCC1)(CCCNCCCN)	Encinar’s database	Active	0.688	-5.8
	398144-69-9	O=CNCCCNCCCN1(CCCCC=CCCCCCCCC1)	Encinar’s database	Active	0.686	-6.2
	40517-86-0	N3(=C(C2(=CC=1(C(=CC=CC=1)C=C2)))CCNC4(=C3C=C(C)C(=C4)C))	Encinar’s database	Active	0.680	-7.5
	436-41-9	N4(C2(C(C1(=C3(C(=CC=C1)NC=C3(C2))))CC(C4)C))(C)	Encinar’s database	Active	0.682	-6.4
	478-89-7	N4(C2(C(C1(=C3(C(=CC=C1)NC=C3(C2))))CC(C4)C))(C)	Encinar’s database	Active	0.682	-6.4
	549494-83-9	O=C(NCCC1(=CC=CC=C1))CCC#CCCCCCCCCC=CC#C	Encinar’s database	Active	0.686	-5.3
	583850-68-4	O=C(NCCCN(CCCCN(C)C)C)C=C(C=CCCCCCCC)C	Encinar’s database	Active	0.682	-5.1
	59697-14-2	N3(=C(C(C1(=CC(=NC=C1)C2(=CN=CC=C2)))=CC=C3)C4(=CN=CC=C4))	Encinar’s database	Active	0.680	-7
	6624-76-6	OCCCCCCCCCCCCCCCCCCCCCCCCCCCCC	Encinar’s database	Active	0.686	-3.9
	73247-89-9	C(#CC#CCCCCCCC=CC#C)C#CCCCCC#C	Encinar’s database	Active	0.682	-5
	85210-26-0	O(CC(O)CO)CCCCCCCCCCCCCCCCC=CCCCCCC	Encinar’s database	Active	0.682	-4.8
	90934-31-9	OC(C#CC#CCCCC#CC#CC=CCCCCC=CC#C)CO	Encinar’s database	Active	0.680	-5.7
	Positive control	[H]N([H])C(=NC([H])([H])C([H])([H])[C@]([H])(Cl)[C@]1([H])O\C(=C(\[H])C2=C([H])C(Br)=C(OC([H])([H])[H])C(Br)=C2[H])C(=O)N1[H])N([H])[H]	synoxazolidinone A			-6.5
	Positive control	[H]N([H])C(=N[C@]1([H])N2C(=O)\C(O[C@@]2([H])[C@@]([H])(Cl)C1([H])[H])=C(/[H])C1=C([H])C(Br)=C(OC([H])([H])[H])C(Br)=C1[H])N([H])[H]	synoxazolidinone C			-6.7
	Positive control	[H]c1c([H])c([H])c(c([H])c1[H])C([H])([H])N1C([H])([H])C([H])([H])C([H])(C([H])([H])[C@@]2([H])C(=O)c3c([H])c(OC([H])([H])[H])c(OC([H])([H])[H])c([H])c3C2([H])[H])C([H])([H])C1([H])[H]	donepezil			-6.5
	Negative control	CC(=O)C1=C(O)C(C(C)=O)=C(O)C=C1O	phenolic derivative			-5.1

## Sheet: Table S5
	Table S5. List of eleven lead-like AChE inhibitors by Arabshahi et al.[50], the corresponding experimental, predicted activities and docking scores against the AChE enzyme.
			Experimental [50]	QSAR model	QSAR model	AChE
	#	SMILES	Activity IC50	Predicted Class	Probability of Being Active	Docking Scores (Kcal/mol)
	6	COC1=CC(OC)=C(NC(=O)CSCC2=CC(Cl)=CC=C2)C=C1	49 mg/mL (122.48 mM)	Active	0.514	-5.7
	9	COCCNCC1=CC2=C(C=C1)N(C)C(=O)N2C	No	Active	0.556	-5.2
	9j	CN1C(=O)N(C)C2=C1C=CC(CNCC1=CC=CC=C1)=C2	No	Active	0.582	-6.2
	20	CCN(CC)C(=O)COC1=CC=C2C(C)=CC(=O)OC2=C1C	16 mg/mL (52.7 mM)	Not_Active	0.488	-6.1
	20b	CN(C)C(=O)COC1=CC=C2C(C)=CC(=O)OC2=C1C	No	Not_Active	0.430	-6.0
	20c	CN(C)C(=O)COC1=CC=C2C(OC(=O)C3=CC=CC=C23)=C1C	No	Active	0.532	-6.7
	20d	CCN(CC)C(=O)COC1=CC=C2C(OC(=O)C3=CC=CC=C23)=C1C	No	Not_Active	0.490	-6.8
	20e	CCN(CC)C(=O)COC1=CC=C2C(OC(=O)C=C2C(F)(F)F)=C1C	No	Active	0.560	-6.3
	29	COC1=C(NC(=O)CCN2CCOCC2)C=C(C=C1)[N+]([O-])=O	16 mg/mL (51.7 mM)	Active	0.596	-6.0
	37	[O-][N+](=O)C1=CC=C(OC2=CC=C(C=C2)S(=O)(=O)NCC2=CC=CC=C2)C=C1	28.5 mg/mL (74.1 mM)	Not_Active	0.424	-6.1
	37a	O=S(=O)(NCC1=CC2=C(OCO2)C=C1)C1=CC=C(OC2=CC=CC=C2)C=C1	No	Not_Active	0.482	-6.0
